# Supplementary material for: A stochastic model for identifying differential gene pair co-expression patterns in prostate cancer progression
Source: BMC Genomics. 2009 Jul 29;10:340. doi: 10.1186/1471-2164-10-340 (PMC2737000; doi:10.1186/1471-2164-10-340)
Supplement: Additional file 2 — PES comparison for three methods based two data sets. In this supplementary file, based on two data sets (Best CJ et al.'s prostate cancer data for HS samples versus HR samples; Singh D et al.'s prostate data for healthy samples versus cancerous samples), we list the Pair Enrichment Score (PES) results derived by three methods (the SIG method, the ECF method, and the DAGA method) for 144 curated pathways. [file 1471-2164-10-340-S2.xls]

## Sheet: PES
	Hs vs. HR data			cancerous vs. healthy data
Pathway	SIG method	ECF method	DAGA method	SIG method	ECF method	DAGA method
Hs_TNF-alpha-NF-kB_NetPath_9	11.5974	6.98776	5.24848	9.49432	7.04332	3.34972
Hs_Focal_adhesion_KEGG	11.2086	7.05976	4.51103	10.3327	6.23045	2.87998
Hs_Androgen-Receptor_NetPath_2	10.393	6.768	3.57965	8.64501	7.57334	3.83216
Hs_Insulin_Signaling	9.14817	5.27757	3.48914	7.84779	3.86815	2.96864
Hs_EGFR1_NetPath_4	9.1341	6.95526	2.88195	10.6166	7.7027	2.57403
Hs_Adipogenesis	8.88031	6.74226	6.14433	7.7311	6.4507	4.82398
Hs_Cell_cycle_KEGG	8.58884	6.56759	2.98958	8.66566	6.26264	4.99587
Hs_TGF-beta-Receptor_NetPath_7	8.26294	5.64275	5.5583	6.29538	4.38897	3.66862
Hs_IL-3_NetPath_15	8.22358	5.54289	2.65121	6.77763	5.27664	2.36359
Hs_Wnt_signaling	7.97389	6.09431	4.93504	7.64141	6.06285	3.46
Hs_Smooth_muscle_contraction	7.85028	7.91328	5.47511	7.67699	6.35508	4.58401
Hs_B_Cell_Receptor_NetPath_12	7.52046	5.80799	3.83383	7.60185	5.7288	3.22492
Hs_mRNA_processing_Reactome	7.50627	5.89254	4.03315	6.40315	4.9438	4.32645
Hs_Apoptosis	7.46445	6.31383	2.62751	7.85207	4.90776	4.71575
Hs_Ribosomal_Proteins	7.33881	5.63851	3.85148	6.25501	5.1621	4.51945
Hs_Regulation_of_Actin_Cytoskeleton_KEGG	7.11904	6.2622	3.92696	7.47804	5.71837	4.22097
Hs_Electron_Transport_Chain	7.09423	7.84963	5.54865	6.69574	8.44026	5.61918
Hs_Androgen_and_estrogen_metabolism	6.94356	2.81435	2.67951	4.49308	3.65573	2.82604
Hs_Delta-Notch_NetPath_3	6.93706	4.91667	4.62139	6.12279	4.2617	3.72478
Hs_MAPK_signaling_pathway_KEGG	6.76806	5.2118	4.45128	6.60534	5.13321	3.8268
Hs_IL-6_NetPath_18	6.71433	4.45823	4.5607	6.93006	4.34098	4.14987
Hs_T-Cell-Receptor_NetPath_11	6.7059	4.10754	3.82515	6.85288	4.70975	4.77962
Hs_Integrin-mediated_cell_adhesion_KEGG	6.66113	4.30763	4.37667	5.40389	4.66031	2.50291
Hs_Wnt_NetPath_8	7.97389	6.23588	5.0651	7.64141	6.15005	3.47484
Hs_Benzoate_degradation_via_CoA_ligation	6.37926	5.03576	4.32837	6.41544	5.29464	4.59479
Hs_p38_MAPK_signaling_pathway	6.32933	4.30207	3.37016	5.75101	3.81092	3.78622
Hs_Fatty_acid_metabolism	6.22293	4.82151	3.35429	5.58209	2.89799	2.46784
Hs_Calcium_regulation_in_cardiac_cells	6.03359	6.13086	5.20144	6.52058	4.38543	5.41728
Hs_MAPK_Cascade	5.73706	2.34463	1.8805	4.30773	1.80539	2.38517
Hs_Notch_signaling_KEGG	5.64943	3.78739	4.12382	5.75158	4.48089	3.76443
Hs_Oxidative_Stress	5.51468	3.43103	1.94775	4.14278	2.05921	1.65782
Hs_IL-7_NetPath_19	5.50133	4.31026	3.2591	4.86695	3.55199	3.40916
Hs_IL-4_NetPath_16	5.45282	3.0728	2.58596	5.13601	3.95402	2.7136
Hs_Prostaglandin_synthesis_regulation	5.32252	3.33458	3.49468	5.15232	3.69882	2.63021
Hs_IL-5_NetPath_17	5.32033	4.4184	4.51286	5.44689	4.15024	3.42835
Hs_Alpha6-Beta4-Integrin_NetPath_1	5.24873	5.42633	3.63364	4.96105	4.21206	2.59886
Hs_Fatty_Acid_Beta_Oxidation_1_BiGCaT	5.24081	2.94529	3.48536	4.65082	4.16715	2.97051
Hs_Kit-Receptor_NetPath_6	5.05047	4.82905	3.57985	4.56891	4.33126	4.33787
Hs_IL-2_NetPath_14	5.02609	3.08124	3.50297	5.90287	3.57693	2.25121
Hs_Translation_Factors	5.024	3.69014	2.24336	5.31383	3.42639	2.148
Hs_Steroid_Biosynthesis	5.00008	3.49505	2.89858	3.62265	2.03993	1.81271
Hs_Glycerolipid_metabolism	4.98555	4.16381	3.53889	5.12106	4.12272	3.84611
Hs_Fas_Pathway_and_Stress_Induction_of_HSP_Regulation_Biocarta	4.94411	2.57863	1.43019	4.08212	1.91852	1.4326
Hs_Matrix_Metalloproteinases	4.9233	3.10601	1.56028	3.73755	2.73424	1.97332
Hs_Eicosanoid_Synthesis	4.89299	1.7392	1.8606	2.63373	0.894324	0.806987
Hs_Fatty_Acid_Synthesis_BiGCaT	4.86621	2.14085	2.73938	4.06318	2.26091	3.5817
Hs_Fatty_Acid_Beta_Oxidation_Meta_BiGCaT	4.84061	2.88913	2.98022	4.3471	4.36606	3.60401
Hs_Cholesterol_Biosynthesis	4.79739	2.72025	2.25377	3.67122	2.14406	2.39957
Hs_TGF_Beta_Signaling_Pathway	4.6877	4.69167	3.28131	4.47246	4.12106	3.57355
Hs_G_Protein_Signaling	4.66568	3.75955	3.77922	4.49779	3.8749	3.76569
Hs_Fatty_acid_biosynthesis_path_2_	4.43522	3.15744	2.42	3.85679	3.77203	2.69232
Hs_Fatty_acid_biosynthesis_path_1_	4.30201	2.64874	1.95254	2.95099	1.3188	1.16407
Hs_Nuclear_receptors_in_lipid_metabolism_and_toxicity	4.26862	2.50695	2.17306	3.85905	4.23443	2.49512
Hs_Cytokines_and_Inflammatory_Response_Biocarta	4.0007	2.5378	1.74228	3.74738	1.76184	1.83594
Hs_Fatty_Acid_Beta_Oxidation_2_BiGCaT	4.00003	2.86478	1.88129	3.63951	1.8784	1.47088
Hs_Nuclear_Receptors	3.97199	2.78047	2.56924	3.84002	3.31007	1.20829
Hs_Inflammatory_Response_Pathway	3.92076	2.40242	2.0563	3.08618	1.21431	1.79375
Hs_HSP70_and_Apoptosis	3.85568	2.17095	1.74867	3.13268	1.58712	0.835456
Hs_C21_Steroid_hormone_metabolism	3.80361	2.51554	1.86649	2.97191	1.42269	0.881392
Hs_Proteasome_Degradation	3.79824	4.49609	3.71243	3.11531	4.55864	3.69726
Hs_Glycogen_Metabolism	3.62604	3.08256	2.72651	4.36768	3.21844	2.87748
Hs_IL-1_NetPath_13	3.50052	2.03888	1.23285	3.34025	1.74435	1.81427
Hs_Fatty_Acid_Beta_Oxidation_3_BiGCaT	3.50007	2.45678	2.10762	3.26545	2.10606	1.7874
Hs_GPCRDB_Class_A_Rhodopsin-like	3.43238	3.03744	3.10808	3.58745	2.98546	2.8187
Hs_Fatty_Acid_Omega_Oxidation_BiGCaT	3.00025	1.29549	1.76785	2.90484	1.77404	0.482952
Hs_G13_Signaling_Pathway	2.98895	3.40397	2.47343	2.83644	3.65709	3.01834
Hs_Circadian_Exercise	2.90673	2.84146	2.27815	2.63367	1.9503	3.11568
Hs_IL-9_NetPath_20	2.90368	1.75257	1.43241	1.51829	0.655476	0.734416
Hs_Nucleotide_Metabolism	2.88392	1.32232	0.848826	1.77982	1.86266	1.44188
Hs_Blood_Clotting_Cascade	2.76044	1.49903	0.892517	1.94938	0.563239	0.353435
Hs_Fructose_and_mannose_metabolism	2.74366	2.35054	2.44846	2.69897	1.71076	2.21531
Hs_Id_NetPath_5	2.73658	3.59787	3.1988	2.59166	3.46857	2.81547
Hs_Butanoate_metabolism	2.69497	2.19218	2.37896	2.37008	2.03773	2.84349
Hs_Striated_muscle_contraction	2.551	1.32388	0.913519	1.92235	1.8093	1.32099
Hs_Bile_acid_biosynthesis	2.40615	2.58418	2.53747	2.38623	1.73923	2.63424
Hs_Krebs-TCA_Cycle	2.36501	2.8344	2.54632	2.16866	2.59551	2.74898
Hs_RNA_transcription_Reactome	2.2546	2.60969	1.80149	2.74607	2.27095	2.48751
Hs_Glycolysis_and_Gluconeogenesis	2.19533	2.58324	2.31166	2.28862	1.64679	1.81186
Hs_DNA_replication_Reactome	2.15114	2.16058	1.96205	2.51329	2.07833	1.02725
Hs_Arginine_and_proline_metabolism	2.14836	1.75341	1.948	2.59805	3.10442	2.10816
Hs_ACE-Inhibitor_pathway_PharmGKB	2.10006	0.890475	0.601825	1.6994	0.330698	0.323719
Hs_Tryptophane_Metabolism_KEGG	2.07166	1.90812	2.14271	2.61843	2.69555	2.24311
Hs_Complement_and_Coagulation_Cascades_KEGG	1.94721	1.86106	1.76627	1.80699	2.18115	1.00164
Hs_Urea_cycle_and_metabolism_of_amino_groups_KEGG	1.94242	1.66518	0.758752	1.34374	0.269716	0.055711
Hs_Ovarian_Infertility_Genes	1.88167	1.23214	1.25611	1.83058	1.58386	1.61923
Hs_gamma_Hexachlorocyclohexane_degradation	1.83595	1.17153	0.628208	1.97509	0.84058	0.694841
Hs_Nucleotide_GPCRs	1.80013	1.05944	0.521929	1.95523	1.27882	0.794989
Hs_Glutathione_metabolism	1.78749	1.95619	1.66765	1.17976	1.16361	1.39538
Hs_Glutamate_metabolism	1.74244	1.5724	1.58996	1.20337	1.52991	1.33175
Hs_Glucocorticoid_Mineralocorticoid_Metabolism	1.67606	0.658955	0.576212	1.65288	0.239087	0.763739
Hs_Ascorbate_and_aldarate_metabolism	1.60323	1.35582	1.33613	1.8987	0.992246	1.59014
Hs_D_Glutamine_and_D_glutamate_metabolism	1.60244	0.509872	0.17931	1.64555	0.109645	0.170539
Hs_Blood_group_glycolipid_biosynthesis_neolactoseries	1.60192	0.672881	0.535565	1.34024	0.625162	0.518862
Hs_Ganglioside_biosynthesis	1.60173	0.618924	0.405367	1.44229	0.775149	0.814474
Hs_Aminoacyl_tRNA_biosynthesis	1.59696	1.37757	1.45136	1.32898	1.54269	1.0657
Hs_Aminosugars_metabolism	1.59652	1.49412	1.36365	2.06044	1.45591	1.18048
Hs_Mitochondrial_fatty_acid_betaoxidation	1.56796	1.16545	0.126434	1.29761	0.382849	0.254048
Hs_Hypertrophy_model	1.55744	1.23	0.506299	1.34828	0.337635	0.637821
Hs_GPCRDB_Class_C_Metabotropic_glutamate_pheromone	1.55124	0.808794	0.513558	1.13022	0.645586	0.20702
Hs_Flavonoids_stilbene_and_lignin_biosynthesis	1.508	0.97337	1.09995	1.82092	0.86999	1.41295
Hs_Alkaloid_biosynthesis_I	1.50458	1.29671	0.918284	1.147	0.985175	1.01492
Hs_Cyanoamino_acid_metabolism	1.50192	0.643348	0.309505	1.57511	0.588555	0.391411
Hs_Unsaturated_Fatty_Acid_Beta_Oxidation_BiGCaT	1.50004	0.571266	0.386747	1.32743	0.359788	0.086786
Hs_Peptide_GPCRs	1.47059	1.85394	1.02139	1.33245	1.47737	1.17633
Hs_GPCRDB_Other	1.43867	0.78201	1.1204	1.50792	1.52657	1.12684
Hs_S1P_Signaling	1.43583	0.930056	0.453408	1.28201	0.549517	0.247901
Hs_GPCRDB_Class_B_Secretin-like	1.43359	0.587331	0.178679	1.14878	0.622624	0.364782
Hs_Biotin_metabolism	1.43032	0.76086	0.459156	1.76498	0.063621	0.203041
Hs_Gluthation_Metabolism_KEGG	1.41347	0.391745	0.487374	1.3729	1.29429	1.58178
Hs_Synthesis_and_Degradation_of_Ketone_Bodies_KEGG	1.40502	0.734747	0.124942	1.2549	0.730192	0.053641
Hs_Complement_Activation_Classical	1.32032	0.364046	0.654429	0.925584	0.328731	0.302277
Hs_Ethylbenzene_degradation	1.31585	0.659188	0.263711	1.58354	0.711468	0.330772
Hs_Alkaloid_biosynthesis_II	1.30147	0.415864	0.738071	1.22375	0.238803	0.298695
Hs_1_1_1_Trichloro_2_2_bis_4_chlorophenyl_ethane_DDT_degradation	1.30064	0.760598	0.438469	1.72906	0.816287	0.672275
Hs_Biogenic_Amine_Synthesis	1.25074	0.811369	0.638707	1.23171	0.854451	0.193063
Hs_Glycine_serine_and_threonine_metabolism	1.24264	0.916184	1.24579	1.40627	1.38786	0.860753
Hs_Pentose_Phosphate_Pathway	1.23005	0.488228	0.366272	1.42437	0.061521	0.221863
Hs_Benzoate_degradation_via_hydroxylation	1.20429	1.76591	0.724108	1.66084	1.10462	0.788485
Hs_1_4_Dichlorobenzene_degradation	1.20374	1.35884	1.56473	1.30347	1.46169	0.828618
Hs_Fluorene_degradation	1.20221	0.874382	1.04547	1.30597	0.884388	0.715279
Hs_2_4_Dichlorobenzoate_degradation	1.20192	0.795331	0.505899	1.64343	0.721722	0.406082
Hs_Erythromycin_biosynthesis	1.20164	0.678633	0.841847	0.96956	0.433161	0.468705
Hs_Signaling_of_Hepatocyte_Growth_Factor_Receptor_Biocarta	1.20139	0.265655	0.319268	1.06915	0.081657	0.317403
Hs_Alanine_and_aspartate_metabolism_KEGG	1.20123	0.375687	0.785889	1.49845	0.665704	0.113269
Hs_Blood_group_glycolipid_biosynthesis_lactoseries	1.19809	0.403985	0.527167	1.30072	0.255333	0.152511
Hs_Acetylcholine_Synthesis	1.17905	0.714975	0.629195	1.5858	0.414159	0.060376
Hs_Statin_Pathway_PharmGKB	1.16382	0.923792	1.13311	1.6925	1.44796	0.942809
Hs_Alanine_and_aspartate_metabolism	1.15369	0.882013	1.54953	1.66977	1.38814	0.799073
Hs_Heme_Biosynthesis	1.15008	0.528731	0.181921	0.807958	0.103029	0.641763
Hs_Monoamine_GPCRs	1.14131	0.651635	0.428633	1.27495	0.636792	0.527016
Hs_Chondroitin_Heparan_sulfate_biosynthesis	1.10102	0.496153	0.578802	0.921969	0.296832	0.859784
Hs_Irinotecan_pathway_PharmGKB	1.09015	0.535062	0.800275	1.28224	0.654626	0.450498
Hs_Hedgehog_Netpath_10	1.06748	0.805776	0.358523	1.21801	0.061198	0.231534
Hs_Citrate_cycle_TCA_cycle_	1.06483	0.977171	0.766031	1.61145	0.900799	1.37864
Hs_Carbon_fixation	1.03253	1.23265	0.578256	1.1587	0.953914	1.04427
Hs_D_Arginine_and_D_ornithine_metabolism	1.01522	0.754709	0.515524	1.12096	0.251839	0.597766
Hs_Cysteine_metabolism	1.00211	0.879974	0.410793	1.23296	0.796041	0.424535
Hs_Galactose_metabolism	0.982509	0.597692	0.292158	1.13429	0.617179	0.205922
Hs_Triacylglyceride_Synthesis_BiGCaT	0.966474	0.747847	0.385574	0.891154	0.583418	0.428257
Hs_Folate_biosynthesis	0.947073	0.695977	0.402574	1.21597	0.566797	0.388008
Hs_Aminophosphonate_metabolism	0.781499	0.264378	0.503112	0.89996	0.331692	0.215025
Hs_Small_ligand_GPCRs	0.77695	0.407179	0.364009	0.575706	0.648959	0.182026
Hs_beta_Alanine_metabolism	0.616714	0.379134	0.498162	0.950726	0.117562	0.156056
Hs_Globoside_metabolism	0.524727	0.176108	0.237804	0.251185	0.189028	0.205027
Average PES value	3.56083	2.56066	2.01729	3.31744	2.36361	1.86135
